# Supplementary material for: Toxoplasma gondii infection and high levels of IgE are associated to erythema nodosum leprosy (ENL)
Source: PLoS One. 2024 Jun 12;19(6):e0300704. doi: 10.1371/journal.pone.0300704 (PMC11168690; doi:10.1371/journal.pone.0300704)
Supplement: S1 File — The spreadsheet called "Immunoglobulins" refers to the index values used in analyzing the levels of anti-PGL1 immunoglobulins. The worksheets called "Leprosy No Reaction", "Reverse Reaction". "Erythema Nodosum Leprosy" and "RR-ENL" present values used for risk analysis calculations. (XLSX) [file pone.0300704.s001.xlsx]

## Sheet: Immunoglobulin
DO: 405nm	Index de IgA	Index de IgE	Index de IgG1	Index de IgG2	Index de IgG3	Index de IgG4
No Reaction
PACIENTE ID
109	1.33503	0.995098	1.38043
112	18.3604	0.970588	3.13043
172	16.0305	0.960784	8.42391	0.114054	1.38938	1.0885
184	0.923858
191	1.07107
236	1.07107	0.931373	1.08152			1.35217
238	1.01015	0.970588	1.125			1.17826
5	1.70455	1.03213	13.1514	0.0784808	1.12299	8.98656
51	1.65341	1.09237	9.09189	0.120148	1.61497
1	1.59091	0.931727	4.94054	0.188588	1.0107	1.40401
27	3.15341	1.13655	17.7189	0.0641431	1.03209	1.66523
50	0.985437	1.56803	4.82105	0.325246	1.30102	1.67634
107	1.09137	0.95098	1.24457
110	1.36548	0.901961	1.25543
163	1.91878	0.926471	1.19565
171		0.946078	1.05978
185	1.01523	0.985294	1.05978
193	1.06599	0.95098	1.15217
272	4.16751		0.92766	0	1.38938	1.0885
66	1.32955	1.43775	4.70811	0.305378	1.02674	1.17527
29	1.72159	0.995984	1.96432	0.507036	1.02674	1.49032
26	1.79545	1.05622	2.15676	0.489728	1.0107	1.38682
33	1.92614	1.18072	9.15676	0.128946	0.97861	1.23973
157	1.36041	1.01471	1.21739
181	1.49746	0.906863	1.1087
192	1.03553	0.906863	1.0163
24	1.44886	1.14056	4.87027	0.234189	1.06952	1.2531
32	1	1.36735	3.40526	0.401539	1.01531	1.34957
99	1.12183	0.936275	1.19022
132	1.2132	0.936275	1.06522
150	1.34518	0.970588	1.33696
158	2.17259	0.901961	1.30435
169	1.8731	0.921569	1.08696
223	0.913706	0.906863	1.625			1.32174
225	1.51269	1	1.67935			1.32174
20	1.40909	1.14056	8.64324	0.13196	1.09626	2.02245
21	1.38068	1.16466	2.64865	0.439718	1.03743	1.45177
52	1.28641	2.12585	13.5046	0.157417	1.01531	1.5043
41	1.00485	1.61565	6.18349	0.261284	0.969388	1.29561
38	1.06796	1.80272	36.6789	0.0491487	1.2602	1.66762
68	1.16505	1.2551	6.37156	0.196985	1.01531	1.98656
43	1.15049	1.53061	8.95413	0.170939	0.984694	1.98902
Negative
230	1.56345	0.936275	1.25			1.25652
248	0.964467	0.872549	1.07609			2.31739
151	1.09137	1	2.33152
295	0.989848	0.95098	1.05435			6.19841
15	1.59659	0.983936	4.63784	0.212154	0.967914	1.36103
64	2.29545	1.13253	18.2324	0.0621162	1.03209	1.57312
6	0.92233	2.21429	7.52895	0.294103	0.97449	1.84814
152	1.01015	0.921569	1.20109
156	1.2132	0.990196	1.22283
35	3.46591	2.4257	28.5243	0.0850398	1.07487	4.38118
63	1.28155	1.42177	15.3991	0.0923281	0.989796	1.86828
RR
102			2.02174
10	2.03977	1.01606	6.64865	0.152823	1.18182	1.42932
11	4.51705	1.06426	32.3297	0.0329188	1.09626	1.56972
107	1.09137	0.95098	1.24457
241	1.15736	0.911765	1.1087			1.33478
18	1.60227	1.35743	28.6324	0.0474088	1.03743	1.29226
16	1.61364	1.01606	9.37838	0.108341	0.967914	1.25454
153	1.04061	0.936275	1.1087
168	1.1066	0.95098	1.34239
17	1.8125	1.02008	21.5784	0.0472733	1.01604	1.42073
14	2.38636	1.01205	12.6811	0.0798077	1.05882	1.53534
34	1.875	1.02811	3.15135	0.326245	1.0107	1.34766
23	1.94318	1.37751	5.69189	0.242013	1.03743	1.40115
31	1.79545	0.983936	10.2216	0.0962602	1.08021	1.62655
22	1.35795	1.23293	6.95135	0.177366	1.05348	1.28128
53	0.878641	1.77551	2.97706	0.596396	1.04082	1.34839
42	1.00485	1.45918	1.22477	1.19139	0.954082	2.53391
40	1.00971	1.46599	5.11468	0.286623	0.918367	7.75931
36	0.970874	1.62245	1.48624	1.09165	0.94898	1.53438
59	1.08738	1.60204	2.07798	0.77096	0.97449	1.75538
Negative
100	1.23858	0.926471	1.15761
61	1.48864	0.983936	29.0324	0.0338909	1	1.40484
104	0.984772	1.05392	1.17935
165	1.10152	0.921569	1.16848
25	2.80682	1.02008	26.027	0.0391931	1.03743	1.63992
ENL
160	1.21827	0.887255	1.44022
189	3.38071	0.985294	1.14674
245	21.1421	0.97549	3.29891			2.28696
4	1.61932	1.50201	18.2757	0.0821862	0.957219	2.43696
47	1.03398	1.7551	1.87105	0.938029	0.954082	1.97947
60	1.31553	1.66327	21.0526	0.0790051	0.97449	1.81183
54	1.25243	1.67687	1.87105	0.896218	1.03571	2.0672
58	1.14078	1.41497	3.13947	0.450702	1	2.25323
12	1.17476		21.0526	0	1.16327	1.84384
13	3.07282		12.1474	0	1.30102	1.76266
39	1.14563	1.60544	0.768421	2.08927	0.954082
Negative
250	2.71338		1.2337	0	1.35398	1.00442
RR/ENL
70	3.0625	1.249	5.15135	0.24246	0.941176	8.7629

## Sheet: Leprosy No Reaction
ID	T. gondii	Leprosy Reaction
171	P	No Reaction
172	P	No Reaction
205	P	No Reaction
256	P	No Reaction
185	P	No Reaction
157	P	No Reaction
112	P	No Reaction
110	P	No Reaction
99	P	No Reaction
116	P	No Reaction
113	P	No Reaction
181	P	No Reaction
197	P	No Reaction
193	P	No Reaction
163	P	No Reaction
132	P	No Reaction
132	P	No Reaction
297	P	No Reaction
119	P	No Reaction
109	P	No Reaction
281	P	No Reaction
260	P	No Reaction
308	P	No Reaction
117	P	No Reaction
333	P	No Reaction
137	P	No Reaction
186	P	No Reaction
179	P	No Reaction
176	P	No Reaction
192	P	No Reaction
184	P	No Reaction
158	P	No Reaction
223	P	No Reaction
191	P	No Reaction
114	P	No Reaction
324	P	No Reaction
325	P	No Reaction
299	P	No Reaction
288	P	No Reaction
287	P	No Reaction
334	P	No Reaction
169	P	No Reaction
150	P	No Reaction
253	P	No Reaction
294	P	No Reaction
272	P	No Reaction
236	P	No Reaction
332	P	No Reaction
252	P	No Reaction
238	P	No Reaction
228	P	No Reaction
225	P	No Reaction
194	P	No Reaction
227	P	No Reaction
330	P	No Reaction
310	P	No Reaction
264	P	No Reaction
001RDA	P	No Reaction
005CMFS	P	No Reaction
008GPS	P	No Reaction
020VRC	P	No Reaction
021GTM	P	No Reaction
024AMP	P	No Reaction
026RSM	P	No Reaction
027SRS	P	No Reaction
029MAFM	P	No Reaction
032CAMS	P	No Reaction
033EPA	P	No Reaction
038LMA	P	No Reaction
041AMS	P	No Reaction
043SAS	P	No Reaction
050MJC	P	No Reaction
051GPC	P	No Reaction
052JMMS	P	No Reaction
066LSS	P	No Reaction
068LCRS	P	No Reaction
		No Reaction
NEGATIVE
156	N	No Reaction
295	N	No Reaction
271	N	No Reaction
248	N	No Reaction
336	N	No Reaction
182	N	No Reaction
151	N	No Reaction
152	N	No Reaction
321	N	No Reaction
261	N	No Reaction
279	N	No Reaction
121	N	No Reaction
130	N	No Reaction
335	N	No Reaction
97	N	No Reaction
134	N	No Reaction
335	N	No Reaction
230	N	No Reaction
126	N	No Reaction
251	N	No Reaction
232	N	No Reaction
003PQB	N	No Reaction
006GCGDM	N	No Reaction
015ISR	N	No Reaction
035JES	N	No Reaction
064FNS	N	No Reaction
007	N	No Reaction

## Sheet: Reverse Reaction 
ID	T. gondii	Leprosy Reaction
002 NA	P	RR
009JSG	P	RR
010EJS	P	RR
011ELFF	P	RR
014AAS	P	RR
016PGR	P	RR
017MJS	P	RR
018MJB	P	RR
022FASP	P	RR
023LCG	P	RR
031ADL	P	RR
034PP	P	RR
036EMS	P	RR
040VS	P	RR
042CAES	P	RR
049WPC	P	RR
053MISF	P	RR
059MRC	P	RR
071ARS	P	RR
254	P	RR
107	P	RR
96	p	RR
213	p	RR
170	p	RR
125	P	RR
320	P	RR
180	P	RR
217	P	RR
206	P	RR
168	P	RR
131	P	RR
241	P	RR
118	P	RR
108	P	RR
315	P	RR
95	P	RR
102	P	RR
203	P	RR
100	P	RR
175	P	RR
211	P	RR
221	P	RR
NEGATIVE
061AKBS	N	RR
025CCF	N	RR
326	N	RR
224	N	RR
165	N	RR
104	N	RR
276	N	RR
226	N	RR

## Sheet: Erythema Nodosum Leprosy 
ID	T. gondii	Leprosy Reaction
004JRL	P	ENL
013JBMS	P	ENL
054JEMN	P	ENL
060MBS	P	ENL
199	P	ENL
245	P	ENL
189	P	ENL
160	P	ENL
124	P	ENL
285	P	ENL
219	P	ENL
243	P	ENL
304	P	ENL
143	P	ENL
195	P	ENL
259	P	ENL
077CSSS	p	ENL
078MBG	p	ENL
058MRD	P	ENL
039JPES	P	ENL
NEGATIVE
328	N	ENL

## Sheet: RR-ENL
ID	T. gondii	Leprosy Reaction
246	P	RR/ENL
120	P	RR/ENL
177	p	RR/ENL
070EH	P	RR/ENL
73NPS	P	RR/ENL
76MDN	P	RR/ENL
